# Supplementary material for: Targeting the PI3K and MAPK pathways to improve response to HER2-targeted therapies in HER2-positive gastric cancer
Source: J Transl Med. 2021 May 1;19:184. doi: 10.1186/s12967-021-02842-1 (PMC8088633; doi:10.1186/s12967-021-02842-1)
Supplement: Supplementary file 2 — Additional file 2: Table S3. Raw data from RPPA experiments. [file 12967_2021_2842_MOESM2_ESM.xlsx]

## Sheet: Tumour tissue RPPA
HER2 positive
RPPA ID	Akt	Akt (S473)	Akt (T308)	Akt 2	MAPK ERK1/2	MAPK ERK1/2 (T202/Y204)	MEK 1	MEK 1/2 (S217/221)	mTOR	mTOR (S2448)	p38 MAPK	p38 MAPK (T180/Y182)	p70 S6K1	p70 S6K (T389)	PDK1	PDK1 (S241)	PI3Kp110alpha	PKC alpha	PKC alpha (S657)	PTEN
649	46.8892	21.5778	8.56523	5.38621	5.43014	31.7353	22.8406	5.65525	3.06921	24.0485	9.44372	8.2358	15.099	2.78919	11.9145	32.3392	63.1411	11.0909	37.0611	11.585
644	27.6155	4.76994	12.9489	5.72129	2.76155	40.1679	31.183	7.26723	5.99877e-05	23.6515	12.9225	12.4864	22.0659	4.83601	16.9128	54.0417	79.1467	15.5915	42.8106	13.2131
645	39.4545	20.7879	21	7.07424	4.96364	70	20.7879	7.68939	2.02576	27.7879	8.84545	23.5455	17.5	7.50909	11.9848	47.0909	94.1818	31.6061	42.8485	12.303
646	70.9997	0.000629568	73.2185	0.000629568	0.000629568	94.0192	34.5292	0.000629568	0.000629568	0.000629568	0.000629568	0.000629568	0.000629568	0.000629568	26.9022	64.2048	113.988	0.000629568	99.8434	0.000629568
647	36.0795	13.125	7.95455	5.58523	5.08523	16.7045	10.2273	3.46591	1.02273	21.5909	8.01136	7.5	7.38636	6.76136	14.4318	38.5795	57.9545	11.9886	29.2614	6.25
648	35.3714	11.3143	15.8286	8	6.4	38.2286	20.3429	8.05714	1.92571	26.5143	12.6286	11.6	16.1143	6.28571	17.7714	48.9714	56.8571	14.8571	37.1429	13.4286
650	40.6175	7.80367	23.347	12.0253	4.89328	23.6669	11.8014	0.000145199	0.000145199	21.2682	7.83565	0.000145199	0.000145199	0.000145199	23.6349	47.9734	151.276	9.85053	51.4914	7.70772
651	80.6891	4.73547	18.5985	19.6	13.906	39.9153	13.0333	9.44234	0	30.7591	22.3182	29.6146	18.4555	2.6038	24.7504	53.7927	89.273	27.7547	50.3591	34.3358
652	41.8642	5.96842	11.5105	12.7895	9.03789	18.2463	14.6653	7.69926	0.797211	39.1358	23.3621	18.7579	14.6653	4.16084	28.5632	58.9168	93.7895	22.3389	37.6863	19.9516
653	42.636	13.4284	12.213	7.03295	4.30345	59.9693	4.90115	15.6398	0	52.3985	11.1172	40.046	9.74253	8.02912	28.8889	102.605	179.709	42.4368	73.7165	14.6437
654	48.1098	2.65979	11.0894	16.2589	26.7647	17.0927	26.8481	8.67143	0.722063	33.435	31.4339	24.9304	17.2595	2.0678	45.1915	54.8635	86.7143	30.35	33.0181	19.0938
655	67.0526	14.0947	10.7147	19.7053	13.5063	26.8211	19.5684	5.72	2.43579	66.0947	24.0842	19.9789	21.8947	9.86632	52.4105	112.758	147.789	20.1158	64.5895	27.6421
656	30.8182	24.5455	18.9818	9.19091	2.25818	28.6364	7.88182	6.19091	0.000123818	100.636	15.3	12.6545	13.5545	5.34545	20.7818	254.455	327.273	17.7273	134.455	14.1273
657	40.3704	31.2963	15.463	6.07407	4.78704	11.7593	4.98148	3.83333	0.838889	52.5926	8.5	7.83333	7.14815	14.9074	21.1111	104.63	112.037	23.4259	70	11.3889
658	50.5737	13.5036	4.87559	8.43976	13.2439	9.60835	6.27789	3.18763	2.04502	29.2146	15.7109	10.5172	6.12207	7.72563	27.5915	62.3893	73.361	26.8774	36.291	11.6209
659	46.7	35.3881	24.0761	5.08273	11.9998	11.1591	5.21267	4.76172	2.07895	39.5918	9.17185	7.94894	8.25466	6.55787	20.7895	69.4768	84.0753	22.3182	42.1141	6.31329
660	31.8465	13.6657	12.4015	8.97	6.14054	23.7193	6.20074	6.26094	1.86624	32.9301	13.7259	9.87302	9.87302	6.92315	17.2778	65.6195	69.8336	68.6295	39.6125	8.24758
661	38.6542	17.3079	14.5056	6.48633	8.73635	14.0111	4.58246	4.5907	2.09343	43.929	9.47812	9.3957	8.40668	7.86272	41.2092	79.1217	100.55	24.3958	52.3357	11.3737
662	29.64	15.72	10.92	4.476	6.42	22.86	5.208	6.9	2.724	32.16	9.12	10.38	8.46	7.74	22.74	53.88	73.8	23.82	36.6	12.42
663	18.5517	7.36985	5.84506	0.00014422	3.71669	12.6431	0.00014422	2.29673	0.00014422	19.1553	4.19319	11.023	8.19579	8.16402	17.8846	69.2512	139.773	35.2609	78.4635	10.483
664	53.5106	17.7923	16.0532	5.21729	8.06673	12.3476	3.31766	2.80931	0.0951152	47.6245	8.70886	9.56503	6.26074	4.72231	18.0598	104.346	148.492	27.6918	63.2763	9.67205
665	46.7	6.36737	7.81327	12.8425	2.58646	9.16038	5.52317	5.55012	0.969923	47.149	10.5973	14.8183	16.5246	22.9908	56.8483	90.7058	106.871	33.4085	54.4235	16.794
666	37.4236	26.9341	18.3567	5.51794	7.81252	26.9887	2.86823	7.53936	1.6226	43.1055	11.2544	22.2903	5.39774	8.41349	20.9791	53.2672	72.1156	32.2335	40.3738	8.24959
667	34.9212	9.44631	13.9685	6.85862	8.29064	5.37635	6.0798	3.59261	0.000114059	23.9424	15.3	19.0182	8.24039	3.16552	21.3044	87.1773	164.808	34.9212	71.601	12.2852
668	21.8446	11.4046	30.3554	6.45408	8.15625	47.519	7.29098	14.7522	1.09365	30.6391	15.887	26.1	11.4897	5.67391	17.1636	63.406	109.932	50.9234	67.6614	11.901
669	58.8649	5.33861	7.30077	13.1236	9.67066	10.6263	19.3668	6.17954	3.00695	40.7722	31.5985	21.0232	17.3282	8.52394	35.8031	96.3243	122.444	27.5212	77.3398	22.6795
670	54.74	5.76489	8.60326	17.8059	32.9674	2.21252	14.1919	5.72081	0.783637	26.4444	26.797	11.9	12.517	1.62193	50.597	58.7948	80.8319	54.74	35.9644	14.8089
671	87.3587	8.66271	7.96033	8.97	11.6332	10.9747	10.565	4.15576	0	13.6818	21.2178	17.7059	6.99455	0	33.5095	41.8502	95.5532	41.2649	36.875	9.32119
672	51.9343	10.4578	13.0279	21.0928	21.979	10.9009	15.598	3.88178	1.72819	41.2106	16.2184	11.7871	12.053	2.96008	31.5505	78.699	106.35	30.3984	45.376	19.4089
HER2 negative
RPPA ID	Akt	Akt (S473)	Akt (T308)	Akt 2	MAPK ERK1/2	MAPK ERK1/2 (T202/Y204)	MEK 1	MEK 1/2 (S217/221)	mTOR	mTOR (S2448)	p38 MAPK	p38 MAPK (T180/Y182)	p70 S6K1	p70 S6K (T389)	PDK1	PDK1 (S241)	PI3Kp110alpha	PKC alpha	PKC alpha (S657)	PTEN
74	22.8625	6.32239	8.1125	7.97841	35.4	15.8898	36.1375	12.9398	42.4398	48.1386	42.9761	14.0795	27.5557	0.179011	11.4648	16.9625	48.4068	9.05114	21.7227	29.1648
244	21.8112	7.43562	13.7382	7.86052	43.6223	8.63948	30.0966	9.77253	25.3519	49.1459	33	16.9249	23.1567	0	17.2082	12.676	35.1953	6.63541	19.0494	14.0923
282	21.8766	5.91402	11.2	7.95514	31.8729	7.11776	23.1327	10.4673	29.7794	46.5271	38.6766	23.3944	28.471	0.586168	17.1664	24.0748	54.9533	21.5626	32.1346	29.2037
319	38.633	6.31642	18.4107	19.243	39.4654	0.419136	16.55	2.03692	45.7818	45.8797	37.5558	13.3183	21.2016	1.3759	28.2525	16.501	32.6593	11.6046	13.9059	38.584
321	24.7855	9.28303	19.2434	12.3928	49.8789	24.1697	16.1645	9.83724	12.1926	68.8145	51.7263	29.25	15.3332	0	7.25092	2.20145	17.2421	6.03474	12.5467	17.2421
355	33.2759	7.75177	14.5582	13.4238	41.7209	12.9196	19.7891	11.7222	21.6167	45.1871	37.8135	19.6	24.3267	0	18.8437	8.76013	34.9145	37.2463	30.692	30.1248
356	33.4962	12.0638	20.0207	13.2188	27.1435	4.20307	16.8123	4.89609	26.6943	47.1642	41.2606	23.7425	16.1706	0	15.5289	15.5931	50.7576	9.94619	25.8601	21.4966
368	37.5731	9.33897	20.0535	12.8863	35.6908	10.0629	15.2754	6.66759	23.0217	46.5501	39.2382	26.569	18.0264	0	11.5832	6.62415	42.7131	6.99337	20.0535	23.1664
370	38.646	10.2112	18.9898	17.6572	38.1463	10.028	10.8442	5.78024	9.52824	76.9588	30.8168	16.6578	12.1935	7.56262e-05	4.4143	0.897853	45.8088	4.34767	17.9904	20.9888
461	0.000121289	8.76275	11.8618	6.75907	16.8309	5.77059	7.34681	7.42696	13.4647	74.0025	24.3113	42.2108	12.3694	0.000121289	1.35181	8.73603	104.458	2.80515	14.3998	29.6544
464	17.6292	13.5715	22.6269	14.8783	65.336	25.6759	11.2103	16.6893	16.0704	95.3676	23.1542	40.3478	0	0.000104079	12.1043	9.65138	101.787	3.02609	32.3241	4.37866
465	17.7047	11.9314	16.9349	14.4331	51.382	54.2686	16.55	22.6119	25.8834	68.5093	30.5983	58.3099	0	0	25.3061	28.289	78.5163	11.0654	30.8869	3.8777
466	20.3077	11.5779	15.6642	11.0206	50.8311	11.8255	15.6642	14.1782	25.6942	55.1651	33	40.7392	4.60019	2.42702	32.3189	31.8856	61.4803	10.5872	24.1463	5.31839
468	28.8155	9.9132	10.2492	9.74518	52.5904	4.73817	16.55	11.1734	39.0647	68.3843	41.333	17.3901	12.9376	0	20.2464	22.8508	75.5251	13.5256	17.9782	7.06525
495	24.5963	5.91809	9.80105	8.36523	22.7235	10.3005	18.416	4.96919	26.7812	44.6354	32.9615	20.2264	32.3996	0.998833	23.535	11.6739	33.6482	23.0356	21.7246	25.6575
520	22.3541	3.84909	6.88785	6.59445	39.1196	5.51866	37.9321	9.91962	22.7732	55.7455	43.9397	22.1445	31.0163	0.479215	16.4163	8.45263	23.1923	24.1005	19.2105	26.9646
536	27.4468	4.2822	13.7438	12.8058	23.9395	5.50568	24.3066	10.1549	27.8547	31.0765	32.1369	11.7047	36.7453	1.16231	15.8645	11.827	32.9117	10.8482	12.2348	25.7747
537	30.0467	4.80149	8.38513	7.83611	26.0039	10.0821	30.0467	8.98407	28.4995	45.5692	31.9434	20.5635	27.6011	1.28273	15.1232	15.8719	43.6726	13.9253	22.3104	42.6244
538	23.2343	18.973	9.4865	8.85745	20.5964	3.22642	9.62854	3.44964	19.7847	86.7482	26.1766	15.1175	10.0953	4.60628e-05	6.10788	43.2219	118.708	7.57905	45.0482	29.119
573	23.6612	6.32528	11.5183	14.2514	35.5699	9.25365	21.748	8.94129	26.4725	40.9972	32.173	20.9281	27.4876	7.18427	23.3489	24.364	38.9669	14.1733	19.2492	22.9975
688	22.9976	6.78533	18.0251	12.1722	30.7671	27.6075	25.95	14.9174	20.615	47.1865	33.4605	31.2332	23.4638	0.600838	16.1605	19.8898	58.012	11.9132	28.7988	34.7036
690	21.0731	13.3868	24.9715	6.69339	23.8314	25.9277	14.1959	12.5777	21.6983	28.9066	23.3901	16.3289	28.9066	9.67231	21.2202	32.9888	38.6157	16.5496	34.9012	25.8174
692	49.1667	5.71074	9.953	23.7676	39.4857	10.5513	32.8503	7.55993	40.4647	42.9121	33.9381	22.9517	42.8577	0	22.4079	14.576	36.2224	14.9567	16.2076	28.0642
693	24.2736	12.8763	21.2285	9.22222	25.4046	19.0535	11.2233	7.56918	23.3166	66.6436	23.6646	12.6153	46.8071	2.43606	8.3	29.1457	76.9099	10.0052	33.4088	38.9769
467	22.5	13.1425	11.8808	13.2477	51.8341	13.1425	24.1822	20.5023	25.4439	83.3762	45.5257	45.6308	0	0	18.1893	40.0584	98.2009	7.88551	33.1192	4.16355
504	29.0778	6.72176	8.46444	10.0079	27.0364	3.69946	29.4762	9.16151	23.8	44.0151	37.2933	15.9828	38.6874	2.50946	14.4891	20.5636	45.3096	8.01632	19.0699	25.2937
505	26.2932	6.10244	12.3932	9.00298	25.6905	8.8523	28.8924	9.86938	23.3173	42.9431	37.368	13.448	32.81	5.95176	18.4957	23.694	44.0732	11.5645	21.0195	25.3138
506	29.9619	7.3873	11.3492	10.4	31.3238	3.92063	27.8571	8.29524	24.9683	44.5714	35.2857	21.8317	31.1587	3.99079	19.1079	24.7206	45.3968	12.1746	21.6667	21.4603
507	29.6322	8.1005	12.3337	10.4	26.2874	5.95779	25.1377	10.2955	21.3749	54.8744	26.0261	17.2462	30.6251	1.12362	14.999	34.6492	59.5779	26.4442	31.5136	21.5839
534	21.8217	4.4412	14.4339	23.4444	23.2309	0	40.2697	3.78356	31.6863	33.3517	34.035	10.5906	33.4798	2.44693	12.3841	8.8397	25.3661	26.0494	20.1989	41.3373
574	22.3615	5.92821	11.6821	13.8615	33.8256	11.3769	21.6641	11.8128	24.2795	41.7154	35.0026	16.1718	26.1538	2.86385	17.2615	22.1	42.5	13.6	18.8744	26.4154
575	28.932	6.59853	9.83435	17.9556	56.9758	14.0853	35.0864	8.94609	49.1718	61.9247	52.8517	19.2246	23.3487	0	27.0921	31.2161	59.8309	6.06557	24.9983	26.9652
577	21.2513	9.09178	12.4942	11.6018	36.9249	9.14756	19.1876	8.58978	31.2356	59.1244	33.132	18.7413	19.2433	2.28689	23.594	34.8053	60.7978	18.574	28.5582	25.1
689	21.5816	8.69694	12.4898	13.1327	33.5204	8.98163	17.5408	8.59592	22.6837	73.3776	45.551	22.3163	19.5612	3.2051	8.76122	12.5816	64.4694	7.95306	28.6531	25.8061
691	28.0407	9.04538	11.877	13.0175	33.1926	13.922	31.6982	12.8208	28.2766	33.9398	33.4679	14.9839	32.4061	0	15.8884	19.7032	45.6202	13.3321	21.9842	23.8719

## Sheet: Cell line RPPA
			AKT	mtor(s2448)	pkcalpha	mtor(2481)	mek1_2(s217)	akt(t308)	mapk(t202)	mek1	mtor	p38mapk(t180)	p38mapk	p70s6k(t389)	pdk1(s241)	pdk1	pi3kp110alpha	pten	akt(s473)	map-erk
001	KATOIII	Control	193.605	92.1998	222.282	91.2619	176.656	23.1672	8.91046	139.712	129.936	87.0101	63.5675	46.0821	82.7839	85.0502	90.7304	67.2698	35.0494	173.598
002	KATOIII	DMSO	230.783	97.3571	274.803	28.5732	224.768	38.6125	20.6745	175.53	119.076	35.5571	65.2793	21.4126	114.981	116.187	37.323	110.999	53.3587	101.31
003	KATOIII	Lapatnib	126.317	157.102	118.529	27.3122	127.468	25.2611	15.9287	142.733	175.205	26.9422	85.7369	15.332	74.9414	85.3214	30.1776	71.7562	30.1084	101.056
004	KATOIII	Lapatinib/Copanlisib	284.583	105.182	379.469	20.6407	322.288	38.2187	163.228	213.121	136.952	31.2402	73.6067	6.24927	109.773	122.101	36.9991	105.054	31.2695	134.33
005	KATOIII	Lapatinib/Refametinib	133.929	117.518	172.857	32.6457	152.271	33.2918	8.08689	174.891	157.852	30.6804	70.2159	21.1908	86.4185	98.3031	41.3745	95.1651	37.656	115.681
006	KATOIII	Trastuzumab	114.611	123.284	249.566	29.4503	197.859	41.5543	35.681	210.321	133.742	26.566	68.7395	20.8779	117.023	129.308	37.638	123.075	55.6883	108.82
007	KATOIII	Trastuzumab/Copanlisib	164.883	124.364	211.346	28.2444	240.159	22.1426	99.2643	233.084	155.524	34.5581	67.921	16.7526	89.414	82.4358	28.5937	72.527	17.965	134.867
008	KATOIII	Trastuzumab/Refametnib	153.458	169.799	130.79	23.112	147.95	33.7453	0	161.793	179.523	27.8939	84.1786	16.7228	106.796	132.194	29.5536	104.507	44.1311	99.2503
009	KATOIII	Copanlisib	154.337	140.989	145.811	29.384	262.487	19.8928	85.5831	180.947	167.745	50.223	86.7542	21.2778	107.037	71.6068	10.7837	76.2352	24.934	135.474
010	KATOIII	Refametinib	169.037	112.38	161.582	22.0535	160.142	23.3095	40.6556	164.852	154.264	22.615	83.4095	20.3601	82.4012	83.1033	38.218	73.3373	37.6045	100.423
011	KATOIII	Control	174.727	109.96	186.093	14.9474	193.078	34.8608	171.136	166.857	142.017	35.0722	79.4112	20.0305	89.6157	88.632	36.4987	80.9565	43.4564	109.951
012	KATOIII	DMSO	131.871	119.24	219.563	36.4134	217.145	29.5253	40.9337	194.674	165.24	48.4184	85.5793	20.0929	84.481	95.1928	37.1592	90.1336	30.5355	127.274
013	KATOIII	Lapatnib	134.197	110.722	173.213	35.2759	144.975	30.3671	51.7077	144.381	135.689	45.1472	81.3409	19.2022	79.817	91.7867	42.1495	81.9038	38.034	107.996
014	KATOIII	Lapatinib/Copanlisib	129.592	109.492	192.575	28.9849	167	30.8078	22.2241	166.636	148.929	46.4629	84.6342	15.0422	76.638	93.8171	30.3776	91.0482	23.5428	113.712
015	KATOIII	Lapatinib/Refametinib	147.37	111.784	201.717	19.0028	204.411	31.0042	38.5853	143.241	150.17	28.0467	83.5733	12.2573	84.8908	89.4797	26.3085	88.0039	40.7852	85.7758
016	KATOIII	Trastuzumab	168.123	116.69	190.804	19.3569	180.099	31.8154	84.7196	161.983	151.199	33.7594	79.3161	14.1347	81.3681	92.6191	21.4878	90.313	39.0895	80.917
017	KATOIII	Trastuzumab/Copanlisib	182.693	110.181	204.86	22.4238	192.557	32.5521	0	160.285	149.817	41.5317	81.9689	15.6781	81.4215	98.2735	33.9492	94.825	25.6216	100.501
018	KATOIII	Trastuzumab/Refametnib	161.172	126.383	177.73	20.1559	205.606	32.5158	41.8008	186.278	168.891	37.6927	85.3541	14.2579	96.3529	110.489	29.9807	95.772	39.7797	96.5039
019	KATOIII	Copanlisib	172.573	111.303	197.345	15.8525	186.624	30.5035	30.5731	156.877	149.505	38.3802	81.6681	14.5729	89.5178	104.961	29.6408	91.9172	24.6465	94.1092
020	KATOIII	Refametinib	179.089	115.056	190.195	14.9999	225.543	28.9233	59.1032	150.827	144.255	35.9178	77.5765	15.1909	87.7771	93.7371	29.9442	88.5177	39.761	88.2155
021	KATOIII	DMSO	172.156	104.942	166.368	26.8181	198.318	25.6318	47.0748	127.539	124.292	49.7737	71.9958	23.2321	80.9542	86.9965	35.4379	74.4108	34.3616	112.162
022	KATOIII	Control	123.948	113.799	92.301	48.9842	123.724	31.4583	3.15989	139.418	161.358	56.8741	87.7212	26.2462	97.9385	100.668	47.2188	88.1596	56.7474	124.163
023	KATOIII	Lapatnib	197.011	128.992	204.488	18.9265	187.287	31.127	5.66031	143.834	140.439	51.563	76.672	15.7795	98.9366	94.9853	28.9005	81.36	35.1133	93.423
024	KATOIII	Lapatinib/Copanlisib	85.0571	128.576	94.2886	48.7324	84.235	41.3957	7.01791	162.381	162.956	40.3198	90.26	16.9918	116.056	124.403	27.8551	103.432	30.6706	93.047
025	KATOIII	Lapatinib/Refametinib	81.32	120.611	79.0362	49.8037	102.5	36.0132	0	148.434	157.435	44.4556	89.3191	19.1333	101.742	106.52	31.2375	90.37	49.4392	101.424
026	KATOIII	Trastuzumab	68.0888	126.931	68.5473	62.3811	84.4249	33.7337	0	140.393	151.665	38.0143	80.17	16.6391	82.2204	110.574	29.0176	75.3857	33.3703	84.1255
027	KATOIII	Trastuzumab/Copanlisib	71.6573	117.517	74.7504	46.5851	53.9682	32.6211	0	149.45	162.975	50.1638	88.722	18.6122	98.1028	105.812	27.1132	88.0739	22.8263	92.0958
028	KATOIII	Trastuzumab/Refametnib	119.831	119.367	113.891	45.5558	137.647	33.8798	9.9664	175.577	153.39	64.3383	81.763	25.9032	98.2515	112.965	44.7512	94.1954	44.8015	123.217
029	KATOIII	Copanlisib	239.73	99.2858	240.827	12.4139	257.306	29.7117	0	152.267	124.334	46.2011	79.1891	18.4718	90.5418	88.5742	30.7075	77.9568	20.7282	116.02
030	KATOIII	Refametinib	231.003	102.17	255.521	19.6746	256.562	26.0724	0	141.584	127.965	44.0172	76.9201	16.9917	90.3317	87.9347	25.132	75.3163	44.9865	112.517
031	N87	Control	148.312	108.29	143.09	25.1455	169.912	14.198	0	185.234	119.692	38.969	74.9768	25.9125	40.3555	72.3098	44.4655	42.4087	21.5838	144.318
032	N87	DMSO	176.449	114.005	110.79	111.61	194.418	25.4541	0	231.599	127.224	89.2944	83.633	33.6415	56.3339	80.2315	60.5351	114.558	30.1299	187.673
033	N87	Lapatnib	173.879	94.0134	142.214	26.183	151.286	36.6003	16.7039	202.142	116.338	50.1138	74.389	20.4023	59.6815	82.3967	36.9376	102.937	26.1161	147.239
034	N87	Lapatinib/Copanlisib	188.999	127.269	118.621	22.069	181.719	30.3997	15.198	328.77	160.433	70.0933	107.335	26.1851	66.9778	67.3237	27.4221	98.5554	24.9153	225.069
035	N87	Lapatinib/Refametinib	358.387	67.858	199.567	37.0703	392.499	18.9598	79.1082	162.978	118.739	127.991	79.8301	43.465	46.5285	94.4787	85.5837	75.6951	10.7701	217.597
036	N87	Trastuzumab	266.983	121.54	181.418	29.0381	243.335	27.877	57.3957	191.154	79.746	54.9614	49.7477	40.2247	49.343	68.0012	37.9918	76.3649	24.9537	230.434
037	N87	Trastuzumab/Copanlisib	175.401	113.365	147.318	34.5555	199.975	33.6616	11.3139	207.951	120.43	57.4849	84.0905	31.2338	68.5489	68.4067	34.5378	86.0769	30.7121	166.562
038	N87	Trastuzumab/Refametnib	210.455	158.382	160.647	28.5721	354.811	31.2215	9.09101	307.25	132.67	58.1433	86.372	23.2747	65.27	64.1225	28.8387	92.4632	43.2444	190.56
039	N87	Copanlisib	357.218	88.0179	171.051	35.6596	311.916	27.4086	18.8284	244.993	122.63	132.803	77.1786	29.0635	51.5076	50.887	74.7584	79.6137	20.0031	231.912
040	N87	Refametinib	147.468	99.6187	148.003	31.8628	252.55	37.3958	27.1254	204.856	134.59	50.6134	74.2257	23.0877	64.3173	82.3909	32.7645	93.4413	48.7706	169.765
041	N87	Control	95.8856	137.53	77.5063	41.9811	93.6284	25.948	20.1159	129.3	158.91	33.8772	100.711	19.6404	65.8098	69.8573	26.1752	74.9808	37.3283	95.3416
042	N87	DMSO	89.2285	160.5	82.3921	27.6365	99.4446	27.4886	41.207	144.611	182.136	32.0917	107.369	17.9257	72.2488	77.9377	26.7633	85.0981	43.9816	110.645
043	N87	Lapatnib	95.2104	110.008	96.854	36.7246	119.848	34.6797	28.0502	168.585	137.431	36.9615	87.4951	17.7854	77.0649	99.0688	42.6479	106.403	31.8211	135.556
044	N87	Lapatinib/Copanlisib	99.28	157.854	88.9768	30.7789	94.8916	30.9262	17.3778	162.969	194.272	61.6337	118.563	14.503	76.2061	82.6233	27.4528	101.783	23.2741	111.871
045	N87	Lapatinib/Refametinib	88.9045	101.657	130.444	33.1177	153.48	34.7666	3.20629	150.473	129.35	48.4813	85.3235	28.2112	68.4934	88.0392	44.92	98.2398	29.8438	132.244
046	N87	Trastuzumab	89.2627	115.972	74.5544	30.1923	103.215	31.9126	0.00186227	126.846	123.426	45.1432	84.708	30.4185	65.5514	82.668	43.1582	90.9635	45.9516	104.871
047	N87	Trastuzumab/Copanlisib	123.476	113.619	89.2309	24.7497	143.818	52.6731	23.0816	331.11	126.897	131.985	88.4483	58.7493	142.458	148.886	61.2122	195.59	72.9475	295.538
048	N87	Trastuzumab/Refametnib	126.474	103.433	86.618	31.6417	150.717	67.2553	5.36844	278.257	121.901	125.985	77.9205	87.8923	160.737	185.929	94.7002	205.204	135.054	316.9
049	N87	Copanlisib	85.0813	125.851	70.3738	36.1179	96.4049	32.6526	41.6683	144.999	142.103	35.5771	92.272	21.1917	71.7696	78.926	24.7347	93.8508	50.1518	101.974
050	N87	Refametinib	124.938	95.158	94.8949	29.1094	107.173	68.5016	6.98702	315.863	102.496	129.652	70.2016	66.409	146.766	166.354	87.2739	195.344	128.524	266.496
051	N87	Control	119.654	92.2396	92.1	22.4336	111.259	73.3576	64.1625	323.451	85.7666	130.91	65.3882	56.6866	145.652	182.073	73.7534	203.557	102.567	296.2
052	N87	DMSO	91.3629	113.785	66.541	22.6455	97.1203	57.8476	23.1523	219.985	104.966	85.8797	69.5788	39.7582	109.67	139.337	55.6144	149.377	86.1384	207.94
053	N87	Lapatnib	102.68	108.189	78.749	21.0298	106.597	49.5793	82.6997	226.783	121.34	83.0184	78.1184	36.0508	96.254	121.459	50.9903	146.107	59.9363	211.056
054	N87	Lapatinib/Copanlisib	105.927	106.073	84.1548	20.6578	102.663	63.0975	80.9858	282.248	107.104	108.663	73.1291	44.3866	122.922	155.623	72.7381	187.17	44.9374	263.428
055	N87	Lapatinib/Refametinib	118.465	82.4524	96.0749	22.9844	158.75	82.8723	107.305	352.763	106.838	135.688	72.1935	57.7388	160.588	213.665	85.1867	226.851	97.3419	326.66
056	N87	Trastuzumab	146.771	112.647	127.752	29.4357	161.566	38.6266	37.9781	144.039	128.161	46.7292	82.4736	26.96	65.4204	61.7859	32.3972	85.1338	38.1586	126.904
057	N87	Trastuzumab/Copanlisib	113.85	94.277	81.9644	15.7619	122.184	67.4919	37.7439	291.85	121.014	91.1616	79.9261	37.39	123.511	162.457	76.0171	202.528	46.3213	277.511
058	N87	Trastuzumab/Refametnib	128.673	105.976	80.5014	44.3022	120.261	27.1241	139.191	171.716	121.596	63.6668	81.041	35.3784	49.1351	74.8273	29.6423	88.6068	44.864	143.833
059	N87	Copanlisib	90.769	94.152	100.718	11.2427	127.999	82.8605	25.9004	357.179	116.085	65.53	81.0964	41.884	155.744	218.47	97.4343	259.969	56.3884	344.172
060	N87	Refametinib	111.488	100.299	77.6826	21.2406	167.427	55.7468	160.488	318.021	114.234	128.581	82.4499	54.6452	114.738	137.022	56.4709	193.706	114.556	274.535
061	ESO26	Control	#DIV/0!	#DIV/0!	#DIV/0!	#DIV/0!	#DIV/0!	#DIV/0!	#DIV/0!	#DIV/0!	#DIV/0!	#DIV/0!	#DIV/0!	#DIV/0!	#DIV/0!	#DIV/0!	#DIV/0!	#DIV/0!	#DIV/0!	#DIV/0!
062	ESO26	DMSO	222.844	108.179	185.417	62.0401	157.557	19.2872	31.986	64.7549	150.005	34.7634	94.0054	29.6885	51.4454	52.4984	21.5377	32.6946	63.775	83.739
063	ESO26	Lapatnib	105.446	109.738	132.231	34.4248	87.862	66.6527	246.262	238.359	121.05	58.018	79.9523	48.5197	141.597	164.382	32.4692	112.272	159.822	175.578
064	ESO26	Lapatinib/Copanlisib	142.555	113.952	158.376	45.8258	101.127	32.4639	0	141.099	131.827	65.9838	89.1261	25.8216	77.6504	108.923	30.8707	56.6443	28.0261	130.736
065	ESO26	Lapatinib/Refametinib	106.524	107.602	128.3	35.0385	141.795	102.703	57.8193	287.148	120.02	88.8453	83.1244	66.411	172.752	214.282	55.2623	142.303	221.663	209.766
066	ESO26	Trastuzumab	114.712	126.859	143.886	25.9129	119.199	71.0744	66.6048	341.602	131.325	136.843	79.4658	83.7962	150.43	162.372	54.3238	122.939	165.48	279.601
067	ESO26	Trastuzumab/Copanlisib	105.083	97.9413	112.732	31.0933	99.1296	70.1288	117.772	217.428	114.577	78.079	81.6906	42.1451	154.628	173.744	50.8281	125.108	70.9464	169.217
068	ESO26	Trastuzumab/Refametnib	150.502	98.6285	173.401	77.0768	155.022	54.013	173.091	123.962	132.651	65.1988	82.6781	43.177	84.3532	84.6764	39.8672	66.6372	90.036	120.478
069	ESO26	Copanlisib	93.171	123.425	98.5351	19.9918	71.1151	50.1511	0	189.186	130.387	69.155	89.2677	47.1263	124.916	143.767	54.5153	105.478	57.0952	172.899
070	ESO26	Refametinib	121.67	96.5767	128.454	48.8941	150.239	48.6663	35.7355	146.742	107.074	58.6989	70.8198	63.9175	94.6707	92.7379	47.5498	66.8428	105.397	136.152
071	ESO26	Control	115.118	119.514	143.055	41.6431	131.574	40.4841	0	145.897	140.961	31.9544	91.405	47.495	89.0416	107.748	49.8836	80.1714	100.539	125.526
072	ESO26	DMSO	96.0125	135.202	163.41	32.5176	135.338	37.5239	0	132.811	156.545	26.5504	103.465	34.9594	75.1032	90.2136	43.4599	69.3885	83.5346	138.66
073	ESO26	Lapatnib	126.24	110.628	171.93	34.1857	81.0926	33.1937	65.8259	122.18	135.156	46.2716	85.9999	48.8365	73.2223	92.1422	37.0458	75.4707	76.3854	134.292
074	ESO26	Lapatinib/Copanlisib	145.817	95.3414	142.347	37.1082	86.4581	41.7205	102.122	169.52	135.818	45.0893	82.8395	32.7564	68.2691	109.357	37.2763	59.3546	24.2393	131.67
075	ESO26	Lapatinib/Refametinib	133.242	110.836	163.243	45.3318	148.438	33.7858	2.38124	143.986	137.616	44.2293	95.1669	40.3656	74.1321	90.0387	42.5358	59.0957	60.6498	125.017
076	ESO26	Trastuzumab	131.083	162.728	116.092	86.5585	73.7277	23.9721	60.3901	114.501	161.356	41.8338	107.274	29.8216	53.3601	61.6572	30.3264	37.3285	35.9956	98.1878
077	ESO26	Trastuzumab/Copanlisib	204.117	122.539	168.248	76.0049	80.6221	19.7847	0	108.721	123.129	57.7159	85.9508	16.1807	49.8576	60.121	36.7892	38.6787	20.5682	94.3628
078	ESO26	Trastuzumab/Refametnib	293.199	109.187	157.9	101.514	115.021	27.2455	11.1866	121.75	109.775	69.3549	78.811	38.6043	58.9817	69.6125	52.3072	52.4205	61.5058	124.763
079	ESO26	Copanlisib	129.865	104.137	171.403	36.3226	139.908	36.4522	48.5287	141.006	126.285	41.4294	87.5565	33.1484	75.7727	96.5673	43.6932	64.3431	42.2596	121.717
080	ESO26	Refametinib	143.15	136.668	174.799	23.672	179.682	38.2082	33.2327	143.661	148.028	65.4854	89.8624	53.8601	77.2883	94.9128	31.9176	62.5602	99.8832	111.529
081	ESO26	Control	150.905	121.67	172.801	42.8279	117.284	39.2489	44.8128	139.977	129.754	58.1477	78.366	49.0507	75.2677	92.7062	38.2118	63.8633	87.0844	127.983
082	ESO26	DMSO	84.8673	187.935	86.4793	27.7947	73.2266	40.4495	12.5902	102.874	180.306	47.3164	126.583	36.6481	61.0758	63.4416	17.5449	45.2798	77.1096	94.1219
083	ESO26	Lapatnib	98.0496	201.969	135.915	19.2667	72.9943	30.5083	46.1503	138.892	215.534	31.7912	131.457	35.0289	73.0711	80.0433	21.6355	58.6723	68.7217	105.175
084	ESO26	Lapatinib/Copanlisib	95.1282	176.078	108.585	55.972	68.6568	21.4547	0.973395	104.809	178.825	47.6861	121.493	32.3655	55.8028	59.632	28.3759	41.9435	14.0373	97.1445
085	ESO26	Lapatinib/Refametinib	138.162	109.533	143.475	32.54	145.597	27.4531	52.9775	158.54	126.549	47.9855	80.3042	42.103	68.3123	87.6646	30.445	75.0909	59.1465	133.119
086	ESO26	Trastuzumab	134.361	116.081	171.345	40.2142	113.393	38.3867	124.339	156.559	134.098	71.6351	72.9933	69.1852	79.0818	99.3625	34.6924	73.9386	86.098	131.16
087	ESO26	Trastuzumab/Copanlisib	126.242	124.536	115.809	71.636	86.2436	16.3467	148.218	113.783	156.16	45.9466	102.79	26.3641	52.1994	55.8061	18.8559	35.3032	16.3844	87.2
088	ESO26	Trastuzumab/Refametnib	180.194	138.16	118.11	99.5611	170.291	31.1589	485.422	164.672	156.45	97.3968	107.793	52.0512	51.458	79.6833	28.5622	45.4603	95.8967	156.842
089	ESO26	Copanlisib	139.102	109.106	199.654	46.8523	115.702	33.8411	34.7124	180.055	128.012	79.9571	63.0376	52.5179	87.4323	107.002	36.9821	71.7706	46.9214	143.18
090	ESO26	Refametinib	248.155	79.0843	282.644	43.4709	260.006	13.5698	31.8619	113.823	114.886	91.2343	71.3849	47.3952	38.986	37.5334	68.029	35.7931	20.9443	216.042
091	SNU16	Control	122.752	210.538	132.786	25.776	81.9118	27.0326	228.515	144.696	245.05	44.179	155.877	40.3455	51.2755	72.8015	25.0486	57.8519	20.9617	132.401
092	SNU16	DMSO	144.603	113.402	172.085	35.1043	84.4084	38.5556	48.1269	140.011	115.425	44.066	76.8106	51.3122	62.2925	82.3008	37.9834	78.97	32.5835	128.371
093	SNU16	Lapatnib	147.583	105.806	174.23	31.4141	121.892	33.6196	90.2854	140.024	117.101	42.9696	83.8878	47.9799	55.4945	87.4481	43.8007	75.4184	27.6954	129.473
094	SNU16	Lapatinib/Copanlisib	147.244	104.509	174.254	28.0137	110.553	34.6613	38.9644	145.335	116.094	38.9151	81.6997	42.7352	51.3719	81.8198	43.3897	72.6794	23.4101	125.979
095	SNU16	Lapatinib/Refametinib	142.803	154.299	130.59	78.569	152.666	22.6031	312.896	134.386	160.404	48.7428	104.333	41.9816	50.269	64.929	31.6373	66.351	33.6633	125.028
096	SNU16	Trastuzumab	220.257	122.65	184.294	71.5039	104.239	22.0059	0	132.533	127.76	57.0755	93.4018	38.9581	46.0128	58.1499	37.0704	59.6129	21.2183	127.331
097	SNU16	Trastuzumab/Copanlisib	323.407	89.7717	276.361	64.8681	155.28	20.3991	33.9863	127.149	114.019	62.6701	74.5936	52.9955	44.0443	59.1619	47.1878	66.7731	12.3014	136.249
098	SNU16	Trastuzumab/Refametnib	134.29	99.2175	163.732	38.4505	163.287	27.4202	10.676	125.014	149.949	40.806	88.8143	65.2015	80.914	67.9411	25.901	55.5149	45.7602	119.426
099	SNU16	Copanlisib	344.271	96.247	346.48	13.7585	317.151	26.1724	65.1071	167.166	141.044	49.3586	79.5721	44.1925	81.1247	102.41	1.36022	94.5946	18.89	157.519
100	SNU16	Refametinib	187.425	96.7495	203.296	52.8303	209.429	24.8613	85.8014	147.795	120.3	83.57	73.4657	73.3665	67.4432	80.6562	42.0721	65.5386	44.6374	153.748
101	SNU16	Control	164.291	108.343	171.902	31.6042	65.8154	41.9951	49.4984	144.013	133.515	62.2056	76.6868	60.4125	82.5651	110.856	37.9945	74.7427	36.4711	143.994
102	SNU16	DMSO	157.056	114.854	171.958	31.9964	85.8684	34.1336	63.2806	147.495	120.469	73.6971	76.9484	55.5111	70.5222	95.2249	33.8755	67.5324	29.2162	141.869
103	SNU16	Lapatnib	164.718	115.149	177.108	38.4319	79.5586	36.9176	10.5311	164.914	127.542	56.7912	82.8941	47.7758	68.5968	96.4047	37.7288	71.0826	27.2589	150.284
104	SNU16	Lapatinib/Copanlisib	142.777	115.269	181.109	34.6018	86.0011	37.8164	88.1559	154.531	117.575	77.7092	78.5314	44.7333	75.7403	95.6567	34.7729	73.863	25.8597	141.911
105	SNU16	Lapatinib/Refametinib	149.243	111.133	176.607	32.5354	148.752	39.8936	60.2596	148.117	133.341	58.8856	76.6883	44.453	68.3777	97.6701	41.2519	79.1321	36.5734	137.505
106	SNU16	Trastuzumab	152.197	114.348	153.704	36.9119	114.75	36.9441	48.9733	151.255	123.704	63.1808	86.937	55.4522	73.1119	82.0663	43.72	82.3669	29.9015	127.064
107	SNU16	Trastuzumab/Copanlisib	139.204	130.355	155.539	39.9237	102.527	21.6792	0	111.836	156.702	75.6177	96.8533	58.535	28.2037	62.4396	46.8776	46.3275	12.2284	165.03
108	SNU16	Trastuzumab/Refametnib	135.063	110.619	187.533	33.7813	190.448	39.4079	42.2922	155.088	135.763	52.4823	79.6267	38.6639	65.0012	91.3326	41.2184	70.7354	39.0492	122.821
109	SNU16	Copanlisib	188.7	85.1448	238.759	56.9935	169.706	18.8672	152.505	131.884	101.658	100.626	73.4432	52.0293	46.4784	61.8742	44.8778	57.5386	12.4961	125.909
110	SNU16	Refametinib	140.751	100.895	177.099	32.2799	166.711	30.6318	113.446	122.501	135.026	61.1319	80.4551	55.4906	57.3935	76.0918	45.0898	63.5936	28.9889	137.574
111	SNU16	Control	161.692	101.116	135.439	29.5646	74.8135	37.0937	10.6523	150.09	121.447	56.4618	92.082	46.8984	65.1998	95.1597	50.2408	80.2244	30.9609	98.9166
112	SNU16	DMSO	89.3766	97.1033	139.873	26.7093	95.5315	35.4226	10.8125	134.132	132.962	65.6063	83.8847	49.158	57.105	83.7007	42.909	68.2473	35.287	118.443
113	SNU16	Lapatnib	156.721	96.4339	176.277	31.9796	95.0878	37.8198	41.1066	129.834	124.559	62.1917	78.8784	34.621	68.8295	88.1727	54.7026	73.4254	29.6338	124.523
114	SNU16	Lapatinib/Copanlisib	147.288	105.085	175.078	29.9522	104.405	34.9056	0	145.639	133.612	84.1449	80.6033	43.9422	62.7092	94.348	39.175	72.5366	26.3361	138.781
115	SNU16	Lapatinib/Refametinib	134.16	103.957	158.457	31.6984	129.125	36.1663	29.404	132.594	111.486	80.1072	77.7436	40.4629	58.5233	90.2597	40.5223	71.7977	52.4861	119.081
116	SNU16	Trastuzumab	177.986	102.055	185.504	25.3826	133.017	31.0491	12.765	149.75	148.405	75.7607	86.2437	47.6529	55.7347	88.7516	36.9638	73.8416	37.891	143.786
117	SNU16	Trastuzumab/Copanlisib	133.592	101.37	164.953	34.501	106.028	35.8024	79.4609	143.049	120.291	74.0645	82.0475	43.0954	64.8077	89.3139	41.7207	76.9881	29.4433	134.301
118	SNU16	Trastuzumab/Refametnib	158.548	114.101	172.715	31.0086	150.051	34.3049	15.9036	157.439	128.297	68.9751	85.7685	43.5615	49.5051	89.2779	41.9854	63.5135	44.9397	134.019
119	SNU16	Copanlisib	148.634	106.221	172.492	31.6874	127.552	39.8035	10.7895	147.73	131.873	63.9933	89.8729	45.3841	63.3198	93.3338	39.6269	83.2687	27.6869	126.492
120	SNU16	Refametinib	143.428	110.034	165.532	35.0007	132.923	39.328	22.9472	141.292	125.456	66.533	81.9631	45.7803	62.093	87.518	39.6594	70.8184	51.2163	125.875
121	OE19	Control	#DIV/0!	#DIV/0!	#DIV/0!	#DIV/0!	#DIV/0!	#DIV/0!	#DIV/0!	#DIV/0!	#DIV/0!	#DIV/0!	#DIV/0!	#DIV/0!	#DIV/0!	#DIV/0!	#DIV/0!	#DIV/0!	#DIV/0!	#DIV/0!
122	OE19	DMSO	108.54	67.4998	103.848	35.5894	131.46	45.3528	13.6737	136.233	136.408	33.6501	57.5061	40.0007	85.2659	121.431	39.6799	92.8938	57.1521	117.619
123	OE19	Lapatnib	109.209	111.545	76.6311	35.9776	55.8852	50.2667	0	170.754	99.1459	34.1068	64.7025	25.0149	97.5903	177.357	81.4465	113.86	64.2304	81.9155
124	OE19	Lapatinib/Copanlisib	68.2835	103.964	92.2475	24.3057	80.0713	50.402	2.51717	76.3727	107.883	21.8411	82.5864	28.6521	76.5303	117.309	47.9566	89.2873	37.8395	91.2047
125	OE19	Lapatinib/Refametinib	#DIV/0!	#DIV/0!	#DIV/0!	#DIV/0!	#DIV/0!	#DIV/0!	#DIV/0!	#DIV/0!	#DIV/0!	#DIV/0!	#DIV/0!	#DIV/0!	#DIV/0!	#DIV/0!	#DIV/0!	#DIV/0!	#DIV/0!	#DIV/0!
126	OE19	Trastuzumab	86.5222	96.0447	133.918	21.855	107.501	39.3936	56.4493	143.704	121.026	46.7228	74.1078	29.9696	77.7412	98.5948	37.1363	76.547	56.5544	115.652
127	OE19	Trastuzumab/Copanlisib	#DIV/0!	#DIV/0!	#DIV/0!	#DIV/0!	#DIV/0!	#DIV/0!	#DIV/0!	#DIV/0!	#DIV/0!	#DIV/0!	#DIV/0!	#DIV/0!	#DIV/0!	#DIV/0!	#DIV/0!	#DIV/0!	#DIV/0!	#DIV/0!
128	OE19	Trastuzumab/Refametnib	#DIV/0!	#DIV/0!	#DIV/0!	#DIV/0!	#DIV/0!	#DIV/0!	#DIV/0!	#DIV/0!	#DIV/0!	#DIV/0!	#DIV/0!	#DIV/0!	#DIV/0!	#DIV/0!	#DIV/0!	#DIV/0!	#DIV/0!	#DIV/0!
129	OE19	Copanlisib	#DIV/0!	#DIV/0!	#DIV/0!	#DIV/0!	#DIV/0!	#DIV/0!	#DIV/0!	#DIV/0!	#DIV/0!	#DIV/0!	#DIV/0!	#DIV/0!	#DIV/0!	#DIV/0!	#DIV/0!	#DIV/0!	#DIV/0!	#DIV/0!
130	OE19	Refametinib	92.2449	98.1528	146.654	27.8922	57.6281	37.1723	84.1182	123.148	99.6045	39.2189	62.7389	24.8461	71.7642	100.306	37.095	73.8367	52.3746	96.1675
131	OE19	Control	57.8872	122.319	336.49	14.6962	266.191	31.0658	5.90381	285.473	92.0116	49.2431	75.1491	19.6568	45.0854	77.056	12.2408	112.607	40.103	204.994
132	OE19	DMSO	63.6334	112.481	352.404	22.9836	314.12	31.4957	138.487	244.939	98.0259	34.7526	82.9532	17.1453	38.0645	74.8997	10.8003	103.141	35.4373	173.376
133	OE19	Lapatnib	72.5087	90.9442	263.003	32.2061	187.383	32.0043	186.928	243.452	105.275	43.4873	70.9582	21.6501	59.8595	74.1988	22.0693	95.9456	32.4863	238.361
134	OE19	Lapatinib/Copanlisib	83.6684	90.2822	354.674	18.7496	282.502	34.9661	252.014	257.418	103.095	41.6752	82.9005	15.702	46.1692	78.6821	15.9725	108.428	25.7587	186.68
135	OE19	Lapatinib/Refametinib	76.0754	91.5881	294.945	21.9022	315.43	31.542	200.728	241.086	107.112	32.2913	78.1714	16.1406	47.3281	71.8512	19.9226	112.528	29.4668	178.488
136	OE19	Trastuzumab	58.9686	88.625	216.761	40.5987	252.994	26.8846	353.393	230.675	96.4718	101.886	74.7106	31.217	41.5407	62.7234	50.4759	75.0921	26.2109	291.781
137	OE19	Trastuzumab/Copanlisib	75.1274	113.402	320.521	4.49029	290.724	33.6457	210.191	277.152	103.711	35.96	79.2733	13.4607	55.5311	78.8609	13.922	117.59	29.6571	161.21
138	OE19	Trastuzumab/Refametnib	111.343	108.52	339.066	24.4608	352.158	33.2692	19.6251	164.518	104.562	53.0803	87.361	20.0613	55.1492	82.1526	11.1605	109.682	39.8287	195.958
139	OE19	Copanlisib	62.948	130.607	150.203	13.4077	134.571	33.5701	80.3805	320.635	135.813	56.1924	88.0446	22.7544	47.0923	88.8412	16.1078	106.518	29.2161	221.657
140	OE19	Refametinib	73.9367	89.5993	277.788	22.9327	285.943	31.5312	10.5065	222.325	79.8271	75.3784	73.0417	23.595	42.8071	70.2183	23.0285	107.991	34.5513	228.771
141	OE19	Control	113.753	93.5268	348.699	52.0669	238.469	25.0493	90.9499	203.982	58.5677	77.4417	54.9697	20.2979	35.8897	60.3667	26.9306	61.2753	32.8364	201.907
142	OE19	DMSO	102.884	126.905	244.927	41.0346	237.219	30.1432	143.404	267.17	88.3176	71.5683	67.0438	21.1095	67.9316	67.7381	20.054	94.4703	36.7566	263.805
143	OE19	Lapatnib	84.9193	94.5741	252.698	35.9683	166.661	32.9762	29.8093	221.102	51.8805	80.7595	54.0008	22.801	51.7427	54.0199	18.6819	77.7634	26.838	224.739
144	OE19	Lapatinib/Copanlisib	77.4218	102.518	219.553	32.2568	206.476	25.1527	201.834	233.716	96.6229	68.1981	80.789	17.6649	43.31	48.5499	26.7645	67.741	17.1308	204.586
145	OE19	Lapatinib/Refametinib	114.605	100.136	226.386	54.5675	269.322	29.0541	15.6907	204.615	63.958	92.8615	64.5651	19.3145	49.3827	68.6443	21.1549	78.9277	27.9093	212.681
146	OE19	Trastuzumab	50.9959	124.489	195.189	24.109	212.681	31.3844	67.0003	225.572	93.3308	66.4109	84.6531	14.2659	42.3648	49.3998	17.1802	80.9718	26.6968	192.977
147	OE19	Trastuzumab/Copanlisib	132.132	71.22	309.088	66.1338	314.312	22.0509	170.943	166.938	60.034	182.887	56.1129	48.5113	47.4141	56.3391	55.0796	68.7539	20.8512	304.454
148	OE19	Trastuzumab/Refametnib	48.354	115.581	131.136	27.8355	149.774	49.0559	166.718	224.785	104.269	48.1327	87.7161	13.9806	65.1968	87.2783	15.7032	99.3109	52.3631	143.723
149	OE19	Copanlisib	121.169	111.308	396.191	15.8654	540.98	30.0852	597.041	257.668	83.3762	63.1675	80.7411	16.6554	47.0749	49.3418	10.9585	97.1694	24.7561	218.472
150	OE19	Refametinib	45.608	151.72	145.143	8.42982	208.914	41.0614	0	286.18	105.045	41.4975	104.764	9.30488	61.5191	66.0446	17.9939	101.216	48.7067	169.565
			AKT	mtor(s2448)	pkcalpha	mtor(2481)	mek1_2(s217)	akt(t308)	mapk(t202)	mek1	mtor	p38mapk(t180)	p38mapk	p70s6k(t389)	pdk1(s241)	pdk1	pi3kp110alpha	pten	akt(s473)	map-erk
